# Supplementary material for: Phylogeography of rubella virus in Asia: Vaccination and demography shape synchronous outbreaks
Source: Epidemics. 2019 Sep;28:100346. doi: 10.1016/j.epidem.2019.100346 (PMC6731519; doi:10.1016/j.epidem.2019.100346)
Supplement: Supplementary file 2 [file mmc2.csv]

Accession	Country	Year	Genotype	Sample
AB640794	Japan	2011	1E	1,2,3
AB646368	Japan	2010	1E	1,2,3
AB674471	Japan	2011	1E	1,2,3
AB683468	Japan	2011	1E	1,2,3
AB683469	Japan	2011	1E	1,2,3
AB735186	Japan	2011	1E	1,2,3
AB735188	Japan	2012	1E	1,2,3
AB735189	Japan	2012	1E	1,2,3
AB739704	Japan	2012	1E	1,2,3
AB753257	Japan	2012	1E	1,2,3
AB820859	Japan	2013	1E	1,2,3
AB820861	Japan	2012	1E	1,2,3
AB820867	Japan	2011	1E	1,2,3
AB845518	Japan	2013	1E	1,2,3
AB934140	Japan	2012	1E	1,2,3
AB934144	Japan	2012	1E	1,2,3
AB934146	Japan	2012	1E	1,2,3
AB934154	Japan	2013	1E	1,2,3
AB934156	Japan	2013	1E	1,2,3
AM258955	Belarus	2005	1E	1,2,3
AM258956	Belarus	2005	1E	1,2,3
AM258957	Belarus	2005	1E	1,2,3
FJ711668	Russia	2008	1E	1,2,3
FJ711669	Russia	2008	1E	1,2,3
FJ711670	Russia	2008	1E	1,2,3
FJ711671	Russia	2008	1E	1,2,3
FJ711672	Russia	2008	1E	1,2,3
FJ711673	Russia	2005	1E	1,2,3
FJ711674	Russia	2007	1E	1,2,3
FJ711675	Russia	2008	1E	1,2,3
FJ711676	Russia	2007	1E	1,2,3
FJ711677	Russia	2008	1E	1,2,3
FJ711678	Russia	2008	1E	1,2,3
FJ711679	Russia	2008	1E	1,2,3
FJ711680	Russia	2008	1E	1,2,3
FJ711681	Russia	2008	1E	1,2,3
FJ711682	Russia	2006	1E	1,2,3
FJ711683	Ukraine	2007	1E	1,2,3
FJ711684	Kazakhstan	2006	1E	1,2,3
FJ875044	China	2001	1E	1,2,3
FJ875054	China	2004	1E	1,2,3
FJ875055	China	2005	1E	1,2,3
FJ875062	China	2006	1E	1,2,3
FN546994	France	2000	1E	1,2,3
FN546995	France	2000	1E	1,2,3
FN546996	France	2000	1E	1,2,3
FN546998	France	2000	1E	1,2,3
FN546999	France	2000	1E	1,2,3
FN547000	France	2000	1E	1,2,3
FN547001	France	2000	1E	1,2,3
FN547002	France	2001	1E	1,2,3
FN547003	France	2001	1E	1,2,3
FN547004	France	2001	1E	1,2,3
FN547006	France	2002	1E	1,2,3
FN547007	France	2002	1E	1,2,3
FN547008	France	2002	1E	1,2,3
FN547009	France	2002	1E	1,2,3
FN547010	France	2002	1E	1,2,3
FN547011	France	2002	1E	1,2,3
FN547012	France	2002	1E	1,2,3
FN547013	France	2002	1E	1,2,3
FN547014	Tunisia	2003	1E	1,2,3
FN547015	France	2003	1E	1,2,3
FN547016	France	2003	1E	1,2,3
FN547018	France	2004	1E	1,2,3
FN547019	France	2005	1E	1,2,3
FN547020	France	2005	1E	1,2,3
GU353076	Malaysia	2005	1E	1,2,3
GU353077	USA	2008	1E	1,2,3
JF702828	China	2009	1E	1,2,3
JF702829	China	2009	1E	1,2,3
JF702841	China	2009	1E	1,2,3
JF702850	China	2008	1E	1,2,3
JF702864	China	2008	1E	1,2,3
JF702865	China	2008	1E	1,2,3
JF702869	China	2008	1E	1,2,3
JN635286	USA	2008	1E	1,2,3
JQ858296	Taiwan	2009	1E	1,2,3
JQ858303	Taiwan	2007	1E	1,2,3
JQ858304	Taiwan	2011	1E	1,2,3
JQ858307	Taiwan	2008	1E	1,2,3
JQ858309	Taiwan	2005	1E	1,2,3
JQ858310	Taiwan	2006	1E	1,2,3
JQ858311	Taiwan	2006	1E	1,2,3
JQ858312	Taiwan	2007	1E	1,2,3
JQ858314	Taiwan	2006	1E	1,2,3
JQ858316	Taiwan	2010	1E	1,2,3
JQ858321	Taiwan	2010	1E	1,2,3
JQ858322	Taiwan	2011	1E	1,2,3
JQ858323	Taiwan	2010	1E	1,2,3
JQ858327	Taiwan	2011	1E	1,2,3
JQ858330	Taiwan	2009	1E	1,2,3
JQ858331	Taiwan	2009	1E	1,2,3
JQ858334	Taiwan	2008	1E	1,2,3
JQ858335	Taiwan	2008	1E	1,2,3
JQ858338	Taiwan	2011	1E	1,2,3
JX171315	Russia	2011	1E	1,2,3
JX477651	Malaysia	2011	1E	1,2,3
JX477652	USA	2012	1E	1,2,3
JX679262	China	2008	1E	1,2,3
KC866357	Sudan	2012	1E	1,2,3
KC884241	Uganda	2011	1E	1,2,3
KF018680	Tunisia	2011	1E	1,2,3
KF018681	Tunisia	2008	1E	1,2,3
KF018682	Tunisia	2008	1E	1,2,3
KF018683	Tunisia	2010	1E	1,2,3
KF018684	Tunisia	2010	1E	1,2,3
KF018685	Tunisia	2010	1E	1,2,3
KF018686	Tunisia	2010	1E	1,2,3
KF018687	Tunisia	2010	1E	1,2,3
KF018688	Tunisia	2011	1E	1,2,3
KF018689	Tunisia	2011	1E	1,2,3
KJ175228	Yemen	2013	1E	1,2,3
KJ683940	China	2001	1E	1,2,3
KJ683972	China	2011	1E	1,2,3
KJ683976	China	2011	1E	1,2,3
KJ683981	China	2012	1E	1,2,3
KJ683982	China	2012	1E	1,2,3
KJ683983	China	2012	1E	1,2,3
KJ683984	China	2012	1E	1,2,3
KJ683985	China	2012	1E	1,2,3
KJ683987	China	2012	1E	1,2,3
KJ684010	China	2006	1E	1,2,3
KJ684011	China	2007	1E	1,2,3
KJ684016	China	2010	1E	1,2,3
KJ684017	China	2010	1E	1,2,3
KJ684019	China	2010	1E	1,2,3
KJ684020	China	2010	1E	1,2,3
KJ684021	China	2010	1E	1,2,3
KJ684026	China	2011	1E	1,2,3
KJ684028	China	2011	1E	1,2,3
KJ684029	China	2011	1E	1,2,3
KJ684031	China	2011	1E	1,2,3
KJ684032	China	2011	1E	1,2,3
KJ684035	China	2011	1E	1,2,3
KJ684037	China	2011	1E	1,2,3
KJ684038	China	2011	1E	1,2,3
KJ684041	China	2012	1E	1,2,3
KJ684042	China	2012	1E	1,2,3
KJ684045	China	2012	1E	1,2,3
KJ921614	Malaysia	2014	1E	1,2,3
KM234072	Malaysia	2014	1E	1,2,3
KM234077	Malaysia	2014	1E	1,2,3
KM234085	Malaysia	2014	1E	1,2,3
KR054420	Luxembourg	2003	1E	1,2,3
KU234545	USA	2014	1E	1,2,3
KU234546	USA	2014	1E	1,2,3
KU504576	Germany	2000	1E	1,2,3
LC076751	Japan	2012	1E	1,2,3
LC076753	Japan	2013	1E	1,2,3
LC076754	Japan	2013	1E	1,2,3
LC102489	Japan	2011	1E	1,2,3
LC102490	Japan	2012	1E	1,2,3
LC102491	Japan	2012	1E	1,2,3
LC102492	Japan	2013	1E	1,2,3
LC136927	Japan	2015	1E	1,2,3
LC144890	Japan	2016	1E	1,2,3
FJ875029	China	2001	1E	1,3
FJ875050	China	2003	1E	1,2
FJ875051	China	2005	1E	1,2
FJ875058	China	2007	1E	1,2
FJ875061	China	2006	1E	1,3
FJ875069	China	2007	1E	1,3
GU353078	China	2008	1E	1,3
GU393343	China	2009	1E	1,3
JF702826	China	2009	1E	1,2
JQ639407	China	2007	1E	1,3
JQ858302	Taiwan	2008	1E	1,2
JQ858305	Taiwan	2011	1E	1,3
JQ858313	Taiwan	2007	1E	1,3
JQ858318	Taiwan	2011	1E	1,2
JQ858337	Taiwan	2011	1E	1,3
KJ206273	China	2013	1E	1,3
KJ683945	China	2006	1E	1,2
KJ683952	China	2007	1E	1,3
KJ683967	China	2010	1E	1,3
KJ684030	China	2011	1E	1,3
KJ684039	China	2012	1E	1,3
KJ684043	China	2012	1E	1,2
KJ778560	China	2013	1E	1,2
KT957749	China	2008	1E	1,3
KU884915	China	2008	1E	1,2
KU884917	China	2010	1E	1,2
KU884920	China	2013	1E	1,3
FJ436378	China	2008	1E	2,3
FJ875037	China	2001	1E	2,3
FJ875048	China	2007	1E	2,3
JF702833	China	2009	1E	2,3
JF702846	China	2008	1E	2,3
JX913763	China	2012	1E	2,3
KJ683959	China	2009	1E	2,3
KJ683963	China	2010	1E	2,3
KJ683977	China	2011	1E	2,3
KJ684013	China	2007	1E	2,3
KJ684014	China	2009	1E	2,3
KJ684025	China	2010	1E	2,3
KJ684027	China	2011	1E	2,3
KJ684033	China	2011	1E	2,3
KJ684036	China	2011	1E	2,3
KJ684040	China	2012	1E	2,3
KJ684047	China	2012	1E	2,3
KP876049	China	2015	1E	2,3
KT160476	China	2013	1E	2,3
KU884908	China	2006	1E	2,3
FJ436377	China	2008	1E	1
FJ875039	China	2007	1E	1
FJ875052	China	2007	1E	1
FJ875056	China	2006	1E	1
HQ199838	China	2010	1E	1
JF702825	China	2009	1E	1
JF702831	China	2009	1E	1
JF702835	China	2009	1E	1
JF702837	China	2009	1E	1
JF702843	China	2009	1E	1
JF702845	China	2008	1E	1
JF702849	China	2008	1E	1
JF702860	China	2008	1E	1
JF702867	China	2008	1E	1
JN544448	China	2011	1E	1
JQ639406	China	2006	1E	1
JQ858295	Taiwan	2007	1E	1
JQ858328	Taiwan	2010	1E	1
JQ979493	China	2007	1E	1
JQ979505	China	2008	1E	1
JQ979521	China	2009	1E	1
JQ979527	China	2010	1E	1
JQ979546	China	2011	1E	1
JX036509	China	2012	1E	1
KF134170	China	2013	1E	1
KJ683939	China	2001	1E	1
KJ683949	China	2007	1E	1
KJ683950	China	2007	1E	1
KJ683971	China	2010	1E	1
KJ683974	China	2011	1E	1
KJ683979	China	2011	1E	1
KJ683980	China	2011	1E	1
KJ683986	China	2012	1E	1
KJ683988	China	2012	1E	1
KJ683990	China	2012	1E	1
KJ684015	China	2009	1E	1
KJ684024	China	2010	1E	1
KJ684034	China	2011	1E	1
KJ684046	China	2012	1E	1
KP710709	China	2014	1E	1
KT160481	China	2013	1E	1
KT253415	China	2015	1E	1
FJ875040	China	2007	1E	2
FJ875064	China	2007	1E	2
FJ875065	China	2007	1E	2
FJ875067	China	2007	1E	2
GU289730	China	2009	1E	2
JF702820	China	2009	1E	2
JF702840	China	2009	1E	2
JF702844	China	2009	1E	2
JF702848	China	2008	1E	2
JF702859	China	2008	1E	2
JF702868	China	2008	1E	2
JN036398	China	2011	1E	2
JN635288	China	2008	1E	2
JQ639404	China	2006	1E	2
JQ639408	China	2007	1E	2
JQ858292	Taiwan	2007	1E	2
JQ858297	Taiwan	2007	1E	2
JQ858319	Taiwan	2010	1E	2
JQ858333	Taiwan	2011	1E	2
JQ858339	Taiwan	2011	1E	2
JQ979495	China	2007	1E	2
JQ979509	China	2008	1E	2
JQ979522	China	2009	1E	2
JQ979535	China	2010	1E	2
JQ979541	China	2011	1E	2
KC917270	China	2010	1E	2
KC917281	China	2013	1E	2
KJ206270	China	2013	1E	2
KJ683938	China	2001	1E	2
KJ683946	China	2006	1E	2
KJ683975	China	2011	1E	2
KJ683991	China	2012	1E	2
KJ684022	China	2010	1E	2
KJ684050	China	2012	1E	2
KP710725	China	2014	1E	2
KT160466	China	2012	1E	2
KT957748	China	2008	1E	2
KU884919	China	2013	1E	2
FJ875042	China	2007	1E	3
FJ875047	China	2006	1E	3
FJ875060	China	2007	1E	3
FJ875066	China	2007	1E	3
JF702827	China	2009	1E	3
JF702842	China	2009	1E	3
JF702847	China	2008	1E	3
JN544447	China	2011	1E	3
JQ639405	China	2006	1E	3
JQ639412	China	2009	1E	3
JQ858287	Taiwan	2007	1E	3
JQ858298	Taiwan	2008	1E	3
JQ858317	Taiwan	2011	1E	3
JQ858324	Taiwan	2010	1E	3
JQ979496	China	2007	1E	3
JQ979513	China	2008	1E	3
JQ979523	China	2009	1E	3
JQ979528	China	2010	1E	3
JQ979544	China	2011	1E	3
KC917269	China	2010	1E	3
KF134171	China	2013	1E	3
KJ683942	China	2003	1E	3
KJ683944	China	2005	1E	3
KJ683956	China	2008	1E	3
KJ683957	China	2008	1E	3
KJ683960	China	2009	1E	3
KJ683970	China	2010	1E	3
KJ684048	China	2012	1E	3
KJ778564	China	2013	1E	3
KP710722	China	2014	1E	3
KT160467	China	2012	1E	3
KT957751	China	2012	1E	3
KU884916	China	2008	1E	3
AB632389	Japan	2011	2B	1,2,3
AB665169	Japan	2011	2B	1,2,3
AB674470	Japan	2011	2B	1,2,3
AB793326	Japan	2012	2B	1,2,3
AB820862	Japan	2012	2B	1,2,3
AB830113	Japan	2013	2B	1,2,3
AB889473	Japan	2012	2B	1,2,3
AB920562	Japan	2013	2B	1,2,3
AB920563	Japan	2013	2B	1,2,3
AY968220	USA	2000	2B	1,2,3
EU240899	United Kingdom	2007	2B	1,2,3
EU240900	United Kingdom	2007	2B	1,2,3
FJ711685	Kazakhstan	2008	2B	1,2,3
FJ971783	Argentina	2008	2B	1,2,3
FN547017	France	2004	2B	1,2,3
FN547021	France	2009	2B	1,2,3
FR717207	Bosnia and Herzegovina	2009	2B	1,2,3
FR717209	Bosnia and Herzegovina	2009	2B	1,2,3
FR717210	Bosnia and Herzegovina	2010	2B	1,2,3
FR717211	Bosnia and Herzegovina	2010	2B	1,2,3
GU174756	Canada	2009	2B	1,2,3
GU254251	Brazil	2006	2B	1,2,3
GU254253	Brazil	2007	2B	1,2,3
GU254254	Brazil	2008	2B	1,2,3
GU254255	Brazil	2008	2B	1,2,3
GU289731	China	2009	2B	1,2,3
GU353072	Mexico	2008	2B	1,2,3
GU353073	India	2008	2B	1,2,3
GU353075	USA	2009	2B	1,2,3
HM212630	Brazil	2008	2B	1,2,3
HM212631	Brazil	2008	2B	1,2,3
HM212632	Brazil	2009	2B	1,2,3
HM212633	Brazil	2008	2B	1,2,3
HM212634	Brazil	2009	2B	1,2,3
JF911797	Canada	2011	2B	1,2,3
JN635293	India	2000	2B	1,2,3
JN635294	India	2008	2B	1,2,3
JN635296	India	2008	2B	1,2,3
JN661163	Malaysia	2011	2B	1,2,3
JN661164	Malaysia	2011	2B	1,2,3
JN661165	Malaysia	2011	2B	1,2,3
JN661166	Malaysia	2011	2B	1,2,3
JN661167	Malaysia	2011	2B	1,2,3
JN661168	Malaysia	2011	2B	1,2,3
JN661169	Malaysia	2011	2B	1,2,3
JN661170	Malaysia	2011	2B	1,2,3
JN661171	Malaysia	2011	2B	1,2,3
JN661172	Malaysia	2011	2B	1,2,3
JQ283993	India	2007	2B	1,2,3
JQ283994	India	2007	2B	1,2,3
JQ283995	India	2008	2B	1,2,3
JQ413980	India	2009	2B	1,2,3
JQ900381	Taiwan	2008	2B	1,2,3
JQ900387	Taiwan	2006	2B	1,2,3
JQ900388	Taiwan	2006	2B	1,2,3
JQ900415	Taiwan	2011	2B	1,2,3
JQ900416	Taiwan	2011	2B	1,2,3
JQ900418	Taiwan	2011	2B	1,2,3
JQ900435	Taiwan	2007	2B	1,2,3
JQ900436	Taiwan	2009	2B	1,2,3
JQ900439	Taiwan	2009	2B	1,2,3
JX398300	United Kingdom	2010	2B	1,2,3
JX398301	United Kingdom	2011	2B	1,2,3
JX398302	United Kingdom	2012	2B	1,2,3
JX398303	United Kingdom	2012	2B	1,2,3
JX398304	United Kingdom	2012	2B	1,2,3
JX477657	USA	2010	2B	1,2,3
JX477659	India	2011	2B	1,2,3
JX477660	South Africa	2011	2B	1,2,3
JX477661	USA	2012	2B	1,2,3
JX477662	Italy	2012	2B	1,2,3
KC618667	India	2004	2B	1,2,3
KC618668	India	2004	2B	1,2,3
KC618669	India	2004	2B	1,2,3
KC618670	India	2005	2B	1,2,3
KC618671	India	2005	2B	1,2,3
KC618672	India	2005	2B	1,2,3
KC618673	India	2005	2B	1,2,3
KC618674	India	2005	2B	1,2,3
KC618675	India	2005	2B	1,2,3
KC618676	India	2005	2B	1,2,3
KC618677	India	2005	2B	1,2,3
KC618678	India	2005	2B	1,2,3
KC618679	India	2005	2B	1,2,3
KC618680	India	2006	2B	1,2,3
KC618681	India	2006	2B	1,2,3
KC618682	India	2006	2B	1,2,3
KC618683	India	2006	2B	1,2,3
KC618684	India	2006	2B	1,2,3
KF029639	Tunisia	2011	2B	1,2,3
KF029640	Tunisia	2011	2B	1,2,3
KF029641	Tunisia	2012	2B	1,2,3
KF029642	Tunisia	2012	2B	1,2,3
KF029643	Tunisia	2012	2B	1,2,3
KF035054	Japan	2013	2B	1,2,3
KF305760	China	2013	2B	1,2,3
KF537570	Germany	2011	2B	1,2,3
KF792830	Japan	2013	2B	1,2,3
KF792831	Pakistan	2013	2B	1,2,3
KJ095588	Vietnam	2011	2B	1,2,3
KJ095589	Vietnam	2011	2B	1,2,3
KJ095591	Vietnam	2011	2B	1,2,3
KJ095595	Vietnam	2011	2B	1,2,3
KJ095596	Vietnam	2011	2B	1,2,3
KJ095598	Vietnam	2012	2B	1,2,3
KJ095602	Vietnam	2013	2B	1,2,3
KJ095603	Vietnam	2013	2B	1,2,3
KJ175079	Canada	2007	2B	1,2,3
KJ683996	China	2011	2B	1,2,3
KJ683998	China	2011	2B	1,2,3
KJ684001	China	2011	2B	1,2,3
KJ684003	China	2011	2B	1,2,3
KJ684005	China	2012	2B	1,2,3
KJ684006	China	2012	2B	1,2,3
KJ684053	China	2011	2B	1,2,3
KJ684056	China	2012	2B	1,2,3
KJ684057	China	2012	2B	1,2,3
KJ684058	China	2012	2B	1,2,3
KJ794342	United Kingdom	2013	2B	1,2,3
KM234068	Malaysia	2014	2B	1,2,3
KM234069	Malaysia	2014	2B	1,2,3
KM234071	Malaysia	2014	2B	1,2,3
KM234073	Malaysia	2014	2B	1,2,3
KM234074	Malaysia	2014	2B	1,2,3
KM234076	Malaysia	2014	2B	1,2,3
KM234078	Malaysia	2014	2B	1,2,3
KM234081	Malaysia	2014	2B	1,2,3
KM234082	Malaysia	2014	2B	1,2,3
KM234083	Malaysia	2014	2B	1,2,3
KM234084	Malaysia	2014	2B	1,2,3
KM234087	Malaysia	2014	2B	1,2,3
KM234088	Malaysia	2014	2B	1,2,3
KP057510	India	2013	2B	1,2,3
KP903737	Romania	2012	2B	1,2,3
KP941059	Romania	2012	2B	1,2,3
KP941062	Romania	2012	2B	1,2,3
KR021371	Romania	2012	2B	1,2,3
KR021374	Romania	2011	2B	1,2,3
KR021375	Romania	2012	2B	1,2,3
KR021378	Romania	2012	2B	1,2,3
KR054423	Luxembourg	2011	2B	1,2,3
KR054424	Luxembourg	2011	2B	1,2,3
KT013298	China	2015	2B	1,2,3
KT369561	Thailand	2012	2B	1,2,3
KT369562	Thailand	2010	2B	1,2,3
KT369563	Thailand	2011	2B	1,2,3
KT369564	Thailand	2011	2B	1,2,3
KT369565	Thailand	2011	2B	1,2,3
KT369566	Thailand	2011	2B	1,2,3
KT369567	Thailand	2011	2B	1,2,3
KT369568	Thailand	2011	2B	1,2,3
KT369569	Thailand	2012	2B	1,2,3
KT369570	Thailand	2012	2B	1,2,3
KT369571	Thailand	2012	2B	1,2,3
KT369572	Thailand	2012	2B	1,2,3
KT369573	Thailand	2012	2B	1,2,3
KT369574	Thailand	2012	2B	1,2,3
KT369575	Thailand	2012	2B	1,2,3
KT369576	Thailand	2012	2B	1,2,3
KT369577	Thailand	2012	2B	1,2,3
KT369578	Thailand	2012	2B	1,2,3
KT369579	Thailand	2012	2B	1,2,3
KT369580	Thailand	2012	2B	1,2,3
KT369581	Thailand	2012	2B	1,2,3
KT369582	Thailand	2013	2B	1,2,3
KT382314	Yemen	2015	2B	1,2,3
KT448716	Germany	2013	2B	1,2,3
KT448717	Germany	2011	2B	1,2,3
KT634052	Thailand	2011	2B	1,2,3
KU041635	Italy	2015	2B	1,2,3
KU218402	Democratic Republic of the Congo	2012	2B	1,2,3
KU218404	Democratic Republic of the Congo	2013	2B	1,2,3
KU221503	USA	2014	2B	1,2,3
KU234544	USA	2014	2B	1,2,3
KU561862	Germany	2015	2B	1,2,3
KU714614	Malaysia	2014	2B	1,2,3
KU714615	Malaysia	2014	2B	1,2,3
KU714616	Malaysia	2014	2B	1,2,3
KU714617	Malaysia	2014	2B	1,2,3
KU714618	Malaysia	2014	2B	1,2,3
KU714619	Malaysia	2014	2B	1,2,3
KX232146	Cote d'Ivoire	2016	2B	1,2,3
KX446973	China	2016	2B	1,2,3
KX537637	India	2016	2B	1,2,3
KX537638	United Kingdom	2016	2B	1,2,3
LC040957	Japan	2014	2B	1,2,3
LC054036	Japan	2015	2B	1,2,3
LC102459	Japan	2013	2B	1,2,3
AB546233	Vietnam	2009	2B	1,3
AB824853	Japan	2013	2B	1,2
FJ656219	China	2008	2B	1,3
FJ875057	China	2006	2B	1,3
FJ971761	Argentina	2008	2B	1,2
JN635292	USA	2007	2B	1,3
JQ900384	Taiwan	2007	2B	1,2
JQ900389	Taiwan	2009	2B	1,2
JQ900395	Taiwan	2010	2B	1,3
JQ900429	Taiwan	2011	2B	1,2
JQ900441	Taiwan	2009	2B	1,2
JX398313	United Kingdom	2012	2B	1,3
KJ095587	Vietnam	2011	2B	1,3
KJ095600	Vietnam	2012	2B	1,3
KJ684008	China	2012	2B	1,3
KJ684054	China	2011	2B	1,2
KM878664	China	2014	2B	1,3
KR021373	Romania	2012	2B	1,3
KT160474	China	2014	2B	1,3
KT957753	China	2015	2B	1,3
KU218401	Democratic Republic of the Congo	2012	2B	1,2
LC018689	Japan	2014	2B	1,3
LC020237	Japan	2014	2B	1,2
LC136928	Japan	2015	2B	1,3
LC157862	Japan	2016	2B	1,3
GU353074	USA	2009	2B	2,3
HQ893750	Vietnam	2010	2B	2,3
JQ900383	Taiwan	2008	2B	2,3
JQ900391	Taiwan	2010	2B	2,3
JQ900393	Taiwan	2010	2B	2,3
JQ900400	Taiwan	2010	2B	2,3
JX398308	United Kingdom	2012	2B	2,3
KJ684000	China	2011	2B	2,3
KJ684055	China	2012	2B	2,3
KJ778562	China	2013	2B	2,3
KT634050	Vietnam	2015	2B	2,3
KU234542	USA	2014	2B	2,3
LC002210	Japan	2013	2B	2,3
LC101369	Japan	2010	2B	2,3
AB745036	Vietnam	2011	2B	1
AB753262	Japan	2012	2B	1
AB820864	Japan	2011	2B	1
AB824845	Japan	2011	2B	1
AB824852	Japan	2012	2B	1
AB845517	Japan	2013	2B	1
AB889478	Japan	2013	2B	1
AB928204	Vietnam	2012	2B	1
AB934148	Japan	2012	2B	1
AB934150	Japan	2013	2B	1
FR717215	Bosnia and Herzegovina	2010	2B	1
HQ893755	Vietnam	2010	2B	1
JN582037	Argentina	2009	2B	1
JN635295	USA	2009	2B	1
JQ900382	Taiwan	2008	2B	1
JQ900392	Taiwan	2010	2B	1
JQ900397	Taiwan	2010	2B	1
JQ900398	Taiwan	2010	2B	1
JQ900405	Taiwan	2011	2B	1
JQ900422	Taiwan	2011	2B	1
JQ900430	Taiwan	2011	2B	1
JX398309	United Kingdom	2012	2B	1
KC917272	China	2011	2B	1
KC917280	China	2012	2B	1
KJ206281	China	2013	2B	1
KJ683997	China	2011	2B	1
KJ684007	China	2012	2B	1
KJ684051	China	2011	2B	1
KJ778561	China	2013	2B	1
KP710699	China	2014	2B	1
KR021376	Romania	2012	2B	1
KT160451	China	2012	2B	1
KT634051	Burundi	2015	2B	1
KU234543	USA	2014	2B	1
KU504524	China	2015	2B	1
KU884925	China	2015	2B	1
LC002213	Japan	2013	2B	1
LC076755	Japan	2013	2B	1
LC101368	Japan	2010	2B	1
LC101375	Japan	2011	2B	1
LC101390	Japan	2012	2B	1
LC101416	Japan	2013	2B	1
AB702680	Japan	2011	2B	2
AB702686	Japan	2012	2B	2
AB745032	Vietnam	2011	2B	2
AB753258	Japan	2012	2B	2
AB820866	Japan	2011	2B	2
AB889479	Japan	2013	2B	2
AB897697	Japan	2013	2B	2
AB928203	Vietnam	2012	2B	2
AB934143	Japan	2012	2B	2
AB934163	Japan	2013	2B	2
FJ656218	China	2008	2B	2
FR717214	Bosnia and Herzegovina	2010	2B	2
GU353071	USA	2007	2B	2
HQ893752	Vietnam	2009	2B	2
JN582036	Argentina	2009	2B	2
JQ031213	China	2011	2B	2
JQ900399	Taiwan	2010	2B	2
JQ900409	Taiwan	2011	2B	2
JQ900413	Taiwan	2011	2B	2
JQ900426	Taiwan	2011	2B	2
JX112763	China	2012	2B	2
JX398305	United Kingdom	2012	2B	2
KJ095597	Vietnam	2011	2B	2
KJ095599	Vietnam	2012	2B	2
KJ206275	China	2013	2B	2
KJ683992	China	2006	2B	2
KJ684002	China	2011	2B	2
KJ684059	China	2012	2B	2
KJ940971	China	2014	2B	2
KP710678	China	2014	2B	2
KR021370	Romania	2012	2B	2
KR021377	Romania	2012	2B	2
KT160471	China	2012	2B	2
KT160473	China	2014	2B	2
KT957754	China	2015	2B	2
KU504545	China	2015	2B	2
KU884929	China	2015	2B	2
LC018687	Japan	2014	2B	2
LC076752	Japan	2013	2B	2
LC101373	Japan	2011	2B	2
LC101382	Japan	2012	2B	2
LC101407	Japan	2013	2B	2
LC136931	Japan	2015	2B	2
LC152882	Japan	2016	2B	2
AB702683	Japan	2011	2B	3
AB735187	Japan	2012	2B	3
AB745031	Vietnam	2011	2B	3
AB745038	Vietnam	2012	2B	3
AB820863	Japan	2011	2B	3
AB824851	Japan	2012	2B	3
AB824854	Japan	2013	2B	3
AB845521	Japan	2013	2B	3
AB889475	Japan	2013	2B	3
AB934135	Japan	2012	2B	3
AB934159	Japan	2013	2B	3
FJ971773	Argentina	2008	2B	3
FR717222	Bosnia and Herzegovina	2010	2B	3
JN582035	Argentina	2009	2B	3
JN827384	China	2011	2B	3
JQ900390	Taiwan	2009	2B	3
JQ900401	Taiwan	2011	2B	3
JQ900408	Taiwan	2011	2B	3
JQ900410	Taiwan	2011	2B	3
JQ900411	Taiwan	2011	2B	3
JQ900432	Taiwan	2007	2B	3
JQ900437	Taiwan	2009	2B	3
JX036507	China	2012	2B	3
KJ206280	China	2013	2B	3
KJ683995	China	2011	2B	3
KJ684052	China	2011	2B	3
KP710667	China	2014	2B	3
KP941061	Romania	2012	2B	3
KT160455	China	2012	2B	3
KU218403	Democratic Republic of the Congo	2012	2B	3
KU504537	China	2015	2B	3
KU884933	China	2015	2B	3
LC020238	Japan	2014	2B	3
LC063348	Japan	2013	2B	3
LC101370	Japan	2011	2B	3
LC101386	Japan	2012	2B	3
LC101419	Japan	2013	2B	3
